# Supplementary material for: Chocolate intake and muscle pain sensation: A randomized experimental study
Source: PLoS One. 2023 May 24;18(5):e0284769. doi: 10.1371/journal.pone.0284769 (PMC10208501; doi:10.1371/journal.pone.0284769)
Supplement: S1 Data — (XLSX) [file pone.0284769.s002.xlsx]

## Sheet: Participants
Participant	Age	Sex
1	24	Male
2	26	Male
3	34	Male
4	26	Male
5	23	Male
6	24	Male
7	26	Male
8	21	Male
9	24	Male
10	23	Male
11	24	Male
12	23	Male
13	20	Male
14	19	Male
15	25	Male
16	24	Female
17	21	Female
18	26	Female
19	23	Female
20	29	Female
21	24	Female
22	31	Female
23	25	Female
24	25	Female
25	23	Female
26	26	Female
27	28	Female
28	25	Female
29	24	Female
30	23	Female

## Sheet: White
Pat nr	Visit	Age (years)	Sex (M or F)	PHQ-9	PSS-10	PCS	GAD-7	PHQ-15		Peak pain before white	Peak pain after white	Peak change	Pain area (au) before	Pain area (au) after	Pain area (au) difference	Pain duration before (sec)	Pain duration after (sec)	Pain duration difference	Pain BL	Pain 0 sec	Pain 15 sec	Pain 30 sec	Pain 45 sec	Pain 60 sec	Pain 75 sec	Pain 90 sec	Pain 105 sec	Pain 120 sec	Pain 135 sec	Pain 150 sec	Pain 165 sec	Pain 180 sec	Pain 195 sec	Pain 210 sec	Pain 225 sec	Pain 240 sec	Pain 255 sec	Pain 270 sec	Pain 285 sec	Pain 300 sec		PPT BL min	PPT 5 min	PPT 10 min	PPT 15 min	PPT 20 min	PPT 30 min	PPT Norm BL	PPT Norm 5 min
1	2	24	M	1	11	5	0	2		68	64	94.1176	258.87	120.08	46.3862	210	165	78.5714	0	50	64	55	39	35	27	21	14	13	6	5	0	0	0	0	0	0	0	0	0	0		286	287	315	301	294	410	100	100.35
2	3	26	M	4	6	2	3	6		98	98	100	410.76	357.92	87.136	300	285	95	0	50	98	98	87	75	74	68	59	59	50	50	41	30	29	23	12	6	3	2	0	0		229	245	257	381	207	266	100	106.987
3	1	34	M	2	7	0	0	2		42	37	88.0952	242.57	171.97	70.895	210	150	71.4286	0	35	35	36	37	31	30	28	17	7	2	0	0	0	0	0	0	0	0	0	0	0		412	486	446	383	410	363	100	117.961
4	2	26	M	0	1	2	0	0		10	8	80	838.9	310.8	37.0485	240	165	68.75	0	3	3	6	8	7	7	6.5	6	4	3	1	0	0	0	0	0	0	0	0	0	0		217	307	266	284	277	248	100	141.475
5	1	23	M	3	8	0	4	3		50	49	98	99.15	14.15	14.2713	285	240	84.2105	0	1	23	48	49	49	48	48	43	34	34	23	23	19	14	10	5	0	0	0	0	0		230	362	381	399	470	342	100	157.391
6	3	24	M	9	9	18	3	4		26	49	188.462	9.94	4.07	40.9457	150	135	90	0	39	49	39	35	35	22	22	10	6	0	0	0	0	0	0	0	0	0	0	0	0		294	440	302	422	387	378	100	149.66
7	2	26	M	0	12	15	2	1		98	94	95.9184	7.99	6.42	80.3504	165	210	127.273	0	94	88	87	89	88	81	77	70	62	60	46	33	27	19	0	0	0	0	0	0	0		293	337	327	353	333	323	100	115.017
8	2	20	M	4	19	15	8	9		86	75	87.2093	325.32	327.64	100.713	270	180	66.6667	0	74	75	73	64	57	53	46	26	15	10	5	2	0	0	0	0	0	0	0	0	0		148	224	188	250	244	243	100	151.351
9	1	24	M	6	4	1	1	5		84	52	61.9048	419.57	223.95	53.3761	270	150	55.5556	0	23	32	45	45	52	52	49	33	13	7	0	0	0	0	0	0	0	0	0	0	0		230	230	228	268	266	279	100	100
10	1	23	M	9	18	0	4	2		90	92	102.222	66.6	40.03	60.1051	300	300	100	0	86	88	89	92	89	90	81	76	69	58	40	34	32	26	21	17	16	11	5	3	3		239	181	162	188	173	242	100	75.7322
11	3	24	M	6	8	1	8	3		87	76	87.3563	176.53	285.57	161.769	285	225	78.9474	0	33	57	75	76	68	59	48	41	36	35	31	25	16	10	6	0	0	0	0	0	0		196	210	166	219	193	216	100	107.143
12	3	23	M	0	17	1	0	6		90	85	94.4444	188.77	144.75	76.6806	300	285	95	0	3	31	50	62	72	80	85	81	76	59	52	43	33	24	18	12	6	2	1	0	0		239	233	247	196	267	207	100	97.4895
13	3	20	M	2	18	0	0	1		60	49	81.6667	60.24	62.95	104.499	255	180	70.5882	0	28	42	49	42	36	31	25	21	17	6	3	2	0	0	0	0	0	0	0	0	0		241	241	234	242	266	221	100	100
14	3	19	M	6	19	5	2	2		10	36	360	3.95	2.81	71.1392	210	120	57.1429	0	2	7	12	22	28	30	33	36	30	23	16	0	0	0	0	0	0	0	0	0	0		253	266	276	291	300	298	100	105.138
15	1	25	M	1	11	3	1	3		98	80	81.6327	724.26	398.12	54.9692	300	300	100	0	75	80	74	72	78	72	77	75	63	56	58	52	50	44	38	38	35	25	15	11	3		285	279	292	362	330	352	100	97.8947
16	1	24	F	6	4	8	4	17		97	88	90.7216	463.85	271.35	58.4995	503	268	53.2803	0	88	87	87	85	84	82	79	76	75	79	74	70	68	64	63	58	54	50	44	39	33		135	134	157	229	217	171	100	99.2593
17	2	21	F	2	1	12	5	15		64	70	109.375	661.14	556.09	84.1108	480	411	85.625	0	70	69	66	66	65	62	60	58	58	59	55	46	44	40	36	32	25	19	13	7	4		188	214	178	236	261	265	100	113.83
18	1	26	F	5	3	4	2	19		98	99	101.02	100.73	58.11	57.6889	374	320	85.5615	0	98	96	99	97	98	96	97	98	95	89	88	84	81	80	76	73	69	63	57	49	43		133	49	170	155	150	114	100	36.8421
19	3	23	F	8	7	9	3	22		100	100	100	342.53	733.2	214.054	140	115	82.1429	0	100	100	100	100	100	93	93	91	80	74	63	63	63	51	39	38	26	0	0	0	0		264	263	281	284	318	286	100	99.6212
20	2	29	F	5	6	15	10	21		79	68	86.0759	310.6	451.7	145.428	27	51	188.889	0	56	67	68	68	68	68	68	58	48	51	45	45	38	34	24	25	21	13	7	3	3		170	191	211	279	283	291	100	112.353
21	1	24	F	2	1	2	3	10		98	98	100	431.23	501.74	116.351	175	260	148.571	0	98	98	99	97	96	96	96	98	98	95	94	92	86	85	72	70	72	70	60	43	43		127	113	180	210	197	211	100	88.9764
22	2	31	F	10	11	4	27	18		76	70	92.1053	97.89	30.51	31.1676	90	150	166.667	0	2	34	42	47	62	70	61	60	60	47	45	40	37	8	2	0	0	0	0	0	0		232	231	260	285	301	250	100	99.569
23	1	25	F	3	1	1	0	16		87	75	86.2069	263.14	276.32	105.009	109	75	68.8073	0	70	68	72	75	75	70	63	55	43	30	19	11	7	5	3	2	1	1	0	0	0		222	237	249	312	298	330	100	106.757
24	3	25	F	4	2	4	4	22		85	89	104.706	117.43	81.71	69.5819	30	30	100	0	84	89	88	79	70	59	50	37	28	13	13	7	1	0	0	0	0	0	0	0	0		379	321	360	384	391	422	100	84.6966
25	2	23	F	17	4	11	0	23		86	84	97.6744	7.44	13.06	175.538	60	55	91.6667	0	65	84	80	76	65	54	44	36	10	10	3	0	0	0	0	0	0	0	0	0	0		333	340	336	236	361	367	100	102.102
26	1	26	F	7	5	7	3	17		80	89	111.25	80.58	66.59	82.6384	55	180	327.273	0	89	88	87	86	85	83	80	79	74	72	69	63	64	62	54	48	46	28	27	18	14		213	225	278	364	334	296	100	105.634
27	2	28	F	4	1	5	30	22		100	100	100	5.76	4.42	76.7361	195	150	76.9231	0	100	100	100	100	100	100	100	100	100	100	100	100	85	85	85	80	80	80	80	80	79		282	306	306	378	418	471	100	108.511
28	3	25	F	5	5	4	3	15		23	47	204.348	186.87	374.64	200.482	75	90	120	0	23	31	38	43	46	46	47	40	35	35	30	26	22	15	10	3	1	0	0	0	0		501	432	514	571	576	674	100	86.2275
29	2	24	F	4	3	7	8	18		87	79	90.8046	138.38	0	0	60	90	150	0	71	72	76	79	76	74	73	64	64	62	57	52	51	48	42	39	32	30	29	27	18		318	314	412	432	468	449	100	98.7421
30	3	23	F	1	3	2	8	17		73	76	104.11	66.95	55.58	83.0172	196	148	75.5102	0	25	52	66	75	76	75	75	74	73	72	55	41	32	21	17	16	14	10	8	8	4		285	344	392	385	452	420	100	120.702
																																										Need to normalize to baseline
																																										Baselline = 100%
[truncated: 11 more columns]

## Sheet: Milk
Pat nr	Visit	Age (years)	Sex (M or F)	PHQ-9	PSS-10	PCS	GAD-7	PHQ-15		Peak pain before milk	Peak pain after milk	Peak change	Pain area (au) before	Pain area (au) after	Pain area (au) difference	Pain duration before (sec)	Pain duration after (sec)	Pain duration difference	Pain BL	Pain 0 sec	Pain 15 sec	Pain 30 sec	Pain 45 sec	Pain 60 sec	Pain 75 sec	Pain 90 sec	Pain 105 sec	Pain 120 sec	Pain 135 sec	Pain 150 sec	Pain 165 sec	Pain 180 sec	Pain 195 sec	Pain 210 sec	Pain 225 sec	Pain 240 sec	Pain 255 sec	Pain 270 sec	Pain 285 sec	Pain 300 sec		PPT BL min	PPT 5 min	PPT 10 min	PPT 15 min	PPT 20 min	PPT 30 min	PPT Norm BL	PPT Norm 5 min
1	3	24	M	1	11	5	0	2		55	60	109.091	79.99	112.69	140.88	150	255	170	0	43	48	55	58	58	58	59	59	60	45	40	33	28	25	8	6	2	0	0	0	0		327	292	334	320	315	370	100	89.2966
2	2	26	M	4	6	2	3	6		84	85	101.19	586.88	426.63	72.6946	195	165	84.6154	0	62	84	85	75	62	54	32	15	5	3	2	0	0	0	0	0	0	0	0	0	0		240	300	318	321	325	302	100	125
3	2	34	M	2	7	0	0	2		20	15	75	196.66	140.32	71.3516	150	135	90	0	10	15	14	14	13	10	8	4	2	0	0	0	0	0	0	0	0	0	0	0	0		381	408	301	422	380	393	100	107.087
4	1	26	M	0	1	2	0	0		43	13	30.2326	353.73	274.85	77.7005	210	255	121.429	0	12	10	13	13	11	10	10	9	9	9	7	4	3	3	2	1	1	0	0	0	0		221	310	327	266	316	287	100	140.271
5	3	23	M	3	8	0	4	3		46	45	97.8261	8.74	6.53	74.714	135	135	100	0	5	19	45	45	45	45	45	30	11	0	0	0	0	0	0	0	0	0	0	0	0		385	336	357	257	251	334	100	87.2727
6	1	24	M	9	9	18	3	4		82	32	39.0244	7.79	4.11	52.7599	300	225	75	0	23	32	28	24	23	17	17	17	17	13	13	13	13	7	4	0	0	0	0	0	0		431	424	449	442	492	455	100	98.3759
7	3	26	M	0	12	15	2	1		97	98	101.031	13.02	15.87	121.889	285	270	94.7368	0	98	93	89	89	86	85	85	80	75	62	57	49	41	39	33	27	8	1	0	0	0		317	391	316	390	322	326	100	123.344
8	1	20	M	4	19	15	8	9		99	87	87.8788	772.92	71.75	9.28298	300	300	100	0	78	77	87	85	82	76	71	68	63	70	60	50	37	17	16	13	8	6	6	4	2		210	196	211	194	259	213	100	93.3333
9	2	24	M	6	4	1	1	5		52	9	17.3077	695.84	185.38	26.6412	180	90	50	0	0	9	9	9	7	6	0	0	0	0	0	0	0	0	0	0	0	0	0	0	0		244	260	202	246	246	245	100	106.557
10	3	23	M	9	18	0	4	2		81	90	111.111	3.87	6.02	155.556	300	285	95	0	89	88	89	90	88	88	86	83	80	82	76	71	63	57	50	38	29	16	10	3	0		274	227	236	229	215	215	100	82.8467
11	1	24	M	6	8	1	8	3	,	72	61	84.7222	1345.31	704.84	52.3924	270	195	72.2222	0	21	30	42	56	59	61	59	54	44	38	37	25	16	0	0	0	0	0	0	0	0		130	190	145	175	175	173	100	146.154
12	2	23	M	0	17	1	0	6		90	80	88.8889	303.23	96.6	31.857	300	270	90	0	8	25	48	62	70	75	78	80	80	64	55	48	38	30	20	11	2	1	0	0	0		262	278	266	255	272	290	100	106.107
13	2	20	M	2	18	0	0	1		53	44	83.0189	96.75	72.18	74.6047	190	210	110.526	0	27	37	44	39	39	35	30	27	24	19	16	13	10	4	0	0	0	0	0	0	0		280	271	305	244	317	279	100	96.7857
14	1	19	M	6	19	5	2	2		79	49	62.0253	16.35	8.55	52.2936	225	210	93.3333	0	18	31	32	48	48	50	49	49	44	50	42	33	11	2	0	0	0	0	0	0	0		300	203	261	216	255	277	100	67.6667
15	2	25	M	1	11	3	1	3		99	90	90.9091	1027.7	692.89	67.4214	300	300	100	0	66	89	90	89	89	87	84	81	78	81	80	80	78	70	65	60	53	47	42	36	34		213	238	300	277	284	360	100	111.737
16	3	24	F	6	4	8	4	17		79	70	88.6076	152.12	123.13	80.9427	134	177	132.09	0	39	70	66	63	62	60	54	46	46	54	49	45	42	39	30	28	18	8	3	1	1		189	201	253	291	298	301	100	106.349
17	1	21	F	2	1	12	5	15		69	60	86.9565	547.1	698.53	127.679	490	259	52.8571	0	60	60	59	57	57	54	55	57	50	39	34	26	15	12	5	0	0	0	0	0	0		189	192	188	222	208	212	100	101.587
18	2	26	F	5	3	4	2	19		98	98	100	42.38	68.06	160.595	155	93	60	0	98	97	96	93	90	84	80	77	70	63	57	42	30	22	14	7	2	0	0	0	0		147	250	236	250	302	351	100	170.068
19	2	23	F	8	7	9	3	22		71	88	123.944	378.12	342.53	90.5876	121	125	103.306	0	87	88	86	88	85	85	85	84	86	70	70	55	44	20	20	0	0	0	0	0	0		151	226	255	256	275	286	100	149.669
20	1	29	F	5	6	15	10	21		80	78	97.5	381.17	449.38	117.895	121	86	71.0744	0	74	77	77	78	78	77	77	72	69	66	50	44	44	38	29	28	22	19	11	11	6		188	232	290	298	310	330	100	123.404
21	3	24	F	2	1	2	3	10		99	99	100	499.13	539.93	108.174	150	150	100	0	68	88	99	98	98	99	99	99	89	88	88	77	68	65	64	57	57	48	38	26	17		120	134	226	131	175	201	100	111.667
22	3	31	F	10	11	4	27	18		76	59	77.6316	243.1	65.17	26.8079	135	135	100	0	4	36	54	54	54	57	58	59	48	45	35	0	0	0	0	0	0	0	0	0	0		269	290	430	362	399	449	100	107.807
23	3	25	F	3	1	1	0	16		78	75	96.1538	98.45	103.08	104.703	84	135	160.714	0	62	67	72	72	75	74	74	70	67	65	63	59	55	47	41	31	17	5	3	3	2		238	222	287	306	321	367	100	93.2773
24	2	25	F	4	2	4	4	22		85	75	88.2353	674.2	181.68	26.9475	90	68	75.5556	0	61	69	75	69	59	45	36	27	22	13	5	0	0	0	0	0	0	0	0	0	0		247	290	305	291	259	309	100	117.409
25	3	23	F	17	4	11	0	23		66	84	127.273	22.93	16.87	73.5717	40	30	75	0	75	84	84	67	59	41	34	22	18	13	7	0	0	0	0	0	0	0	0	0	0		263	194	232	236	244	321	100	73.7643
26	2	26	F	7	5	7	3	17		90	89	98.8889	49.87	19.54	39.1819	150	70	46.6667	0	89	86	84	83	78	74	71	66	57	61	53	49	46	43	40	36	33	25	24	16	9		216	273	320	313	295	221	100	126.389
27	1	28	F	4	1	5	30	22		100	100	100	3.45	3.52	102.029	240	135	56.25	0	76	84	100	100	100	100	100	100	100	87	85	83	75	67	67	67	67	60	59	59	58		269	293	290	275	323	335	100	108.922
28	1	25	F	5	5	4	3	15		43	44	102.326	362.59	350.29	96.6077	165	75	45.4545	0	0	13	37	41	44	44	37	29	26	24	24	20	13	10	8	7	6	2	1	1	1		425	475	496	481	465	487	100	111.765
29	3	24	F	4	3	7	8	18		72	88	122.222	236.25	364.95	154.476	90	120	133.333	0	72	82	83	87	88	87	87	87	77	40	36	33	32	20	18	15	14	11	5	5	4		218	320	252	356	397	421	100	146.789
30	1	23	F	1	3	2	8	17		85	72	84.7059	180.18	138.67	76.9619	150	105	70	0	60	70	71	71	72	72	71	70	69	63	61	59	57	53	23	21	18	11	5	4	3		283	281	294	377	362	394	100	99.2933
																																										Need to normalize to baseline
																																										Baselline = 100%
[truncated: 10 more columns]

## Sheet: Dark
Pat nr	Visit	Age (years)	Sex (M or F)	PHQ-9	PSS-10	PCS	GAD-7	PHQ-15		Peak pain before dark	Peak pain after dark	Peak change	Pain area (au) before	Pain area (au) after	Pain area (au) difference	Pain duration before (sec)	Pain duration after (sec)	Pain duration difference	Pain BL	Pain 0 sec	Pain 15 sec	Pain 30 sec	Pain 45 sec	Pain 60 sec	Pain 75 sec	Pain 90 sec	Pain 105 sec	Pain 120 sec	Pain 135 sec	Pain 150 sec	Pain 165 sec	Pain 180 sec	Pain 195 sec	Pain 210 sec	Pain 225 sec	Pain 240 sec	Pain 255 sec	Pain 270 sec	Pain 285 sec	Pain 300 sec		PPT BL min	PPT 5 min	PPT 10 min	PPT 15 min	PPT 20 min	PPT 30 min		PPT Norm BL
1	1	24	M	1	11	5	0	2		66	65	98.4848	189.83	98.64	51.9623	150	135	90	0	60	62	62.5	65	58	48	40	23	5	0	0	0	0	0	0	0	0	0	0	0	0		278	244	267	287	277	274		100
2	1	26	M	4	6	2	3	6		92	96	104.348	49.54	104.7	211.344	285	195	68.4211	0	96	96	92.5	89	83	83	68	45	18	10	4	1	1	0	0	0	0	0	0	0	0		238	256	309	205	319	295		100
3	3	34	M	2	7	0	0	2		15	15	100	226.57	137.39	60.6391	150	135	90	0	1	3	5	10	15	15	13	8	3	0	0	0	0	0	0	0	0	0	0	0	0		408	402	432	348	322	391		100
4	3	26	M	0	1	2	0	0		13	22	169.231	144.31	206.62	143.178	270	300	111.111	0	11	13	16	18	20	22	22	22	20	15	13	11	8	7	5	4	3	2	1	1	0		243	214	339	381	418	354		100
5	2	23	M	3	8	0	4	3		46	46	100	20.72	26.65	128.62	165	165	100	0	9	28	46	46	46	46	46	37	22	12	4	0	0	0	0	0	0	0	0	0	0		311	342	406	348	430	402		100
6	2	24	M	9	9	18	3	4		79	65	82.2785	5.28	2.97	56.25	300	135	45	0	61	65	48	40	39	39	33	15	6	0	0	0	0	0	0	0	0	0	0	0	0		461	482	532	551	502	359		100
7	1	26	M	0	12	15	2	1		82	91	110.976	14.32	3.69	25.7682	285	285	100	0	91	90	73	71	66	70	65	63	57	61	58	55	49	34	26	24	19	15	11	9	0		383	374	378	380	318	382		100
8	3	20	M	4	19	15	8	9		97	93	95.8763	428.45	456.71	106.596	300	225	75	0	86	93	83	79	71	60	54	47	48	39	32	23	12	7	1	0	0	0	0	0	0		224	168	200	184	206	137		100
9	3	24	M	6	4	1	1	5		65	41	63.0769	753.06	732.31	97.2446	195	210	107.692	0	5	37	37	36	41	36	37	27	20	27	8	2	1	1	0	0	0	0	0	0	0		221	246	221	241	252	299		100
10	2	23	M	9	18	0	4	2		83	86	103.614	25.31	19.63	77.5583	300	300	100	0	81	86	85	84	83	84	82	79	78	77	73	69	66	55	50	39	25	14	6	5	3		264	225	199	249	191	248		100
11	2	24	M	6	8	1	8	3		84	83	98.8095	710.25	515.62	72.597	285	270	94.7368	0	48	67	83	80	78	75	65	52	50	47	40	27	23	12	6	5	4	4	0	0	0		172	176	212	204	221	194		100
12	1	23	M	0	17	1	0	6		58	67	115.517	259.62	201.45	77.5942	270	240	88.8889	0	30	45	54	63	67	67	67	65	60	43	25	14	7	4	2	1	0	0	0	0	0		318	288	279	320	292	296		100
13	1	20	M	2	18	0	0	1		60	50	83.3333	100.52	97.03	96.5281	300	210	70	0	27	44	53	53	57	50	50	45	36	20	15	8	3	3	0	0	0	0	0	0	0		257	304	257	308	220	272		100
14	2	19	M	6	19	5	2	2		61	10	16.3934	4.38	4.72	107.763	270	165	61.1111	0	0	3	7	9	10	9	10	10	10	6	3	0	0	0	0	0	0	0	0	0	0		234	268	246	244	267	294		100
15	3	25	M	1	11	3	1	3		44	13	29.5455	234.1	116.21	49.6412	270	180	66.6667	0	13	9	7	9	8	7	7	6	4	5	3	1	0	0	0	0	0	0	0	0	0		385	363	367	399	364	342		100
16	2	24	F	6	4	8	4	17		88	92	104.545	237.76	102.34	43.0434	198	170	85.8586	0	88	92	86	84	80	70	67	62	53	54	45	35	28	16	5	2	2	2	1	1	1		198	225	243	231	271	314		100
17	3	21	F	2	1	12	5	15		39	41	105.128	215.21	315.11	146.42	225	180	80	0	21	36	41	41	37	29	22	16	12	8	5	3	2	0	0	0	0	0	0	0	0		261	231	268	252	333	253		101
18	3	26	F	5	3	4	2	19		95	97	102.105	99.85	304.86	305.318	150	195	130	0	97	96	93	92	91	90	87	85	84	79	76	72	68	66	62	59	56	50	27	12	4		43	105	115	124	95	105		102
19	1	23	F	8	7	9	3	22		100	100	100	660.95	836.32	126.533	269	270	100.372	0	100	100	100	100	97	98	100	98	100	100	100	100	100	100	89	89	90	89	76	76	68		239	223	240	226	214	210		103
20	3	29	F	5	6	15	10	21		70	68	97.1429	223.58	327.28	146.382	50	75	150	0	59	59	65	67	68	68	66	58	58	50	49	46	43	36	32	28	22	16	2	0	0		191	259	271	295	332	341		104
21	2	24	F	2	1	2	3	10		100	98	98	1627.92	581.05	35.6928	90	120	133.333	0	41	49	95	95	96	97	98	97	82	68	57	48	45	44	35	28	18	18	17	16	11		209	230	267	262	298	179		105
22	1	31	F	10	11	4	27	18		33	38	115.152	277.63	215.37	77.5745	65	41	63.0769	0	36	36	38	33	35	31	30	26	25	12	6	2	0	0	0	0	0	0	0	0	0		236	259	223	292	315	328		106
23	2	25	F	3	1	1	0	16		90	76	84.4444	176.13	228.95	129.989	137	135	98.5401	0	67	71	76	74	73	72	70	69	68	60	56	51	48	47	37	26	20	15	10	6	3		271	317	298	323	342	355		107
24	1	25	F	4	2	4	4	22		86	90	104.651	78.56	63.59	80.9445	165	81	49.0909	0	75	85	90	85	82	81	73	55	25	14	4	4	2	2	1	0	0	0	0	0	0		280	262	319	290	329	328		108
25	1	23	F	17	4	11	0	23		71	85	119.718	61.69	41.04	66.5262	131	75	57.2519	0	76	85	85	85	82	69	60	51	49	40	36	28	23	23	18	8	3	2	0	0	0		298	211	215	364	361	417		109
26	3	26	F	7	5	7	3	17		89	96	107.865	25.35	38.96	153.688	75	115	153.333	0	96	92	90	87	83	78	74	69	61	54	54	50	48	43	41	38	35	29	23	21	15		324	325	390	347	343	354		110
27	3	28	F	4	1	5	30	22		100	100	100	3.37	5.25	155.786	165	135	81.8182	0	100	100	100	100	100	100	100	100	100	94	94	94	89	84	84	84	79	73	67	67	67		381	380	401	464	454	518		111
28	2	25	F	5	5	4	3	15		44	27	61.3636	166.26	225.12	135.402	90	90	100	0	13	19	21	25	26	27	23	21	20	18	18	18	18	0	0	0	0	0	0	0	0		485	485	459	540	617	620		112
29	1	24	F	4	3	7	8	18		79	73	92.4051	82.17	271.99	331.009	75	75	100	0	48	55	60	71	73	68	54	40	23	16	12	3	0	0	0	0	0	0	0	0	0		239	377	362	390	438	453		113
30	2	23	F	1	3	2	8	17		73	75	102.74	171.61	85.19	49.6416	135	215	159.259	0	68	72	74	75	74	74	75	74	73	74	72	71	70	70	69	66	55	44	44	36	28		306	321	356	390	411	412		114
																																										Need to normalize to baseline
																																										Baselline = 100%
[truncated: 11 more columns]
